# Supplementary material for: Sugarcane transcriptome analysis in response to infection caused by Acidovorax avenae subsp. avenae
Source: PLoS One. 2016 Dec 9;11(12):e0166473. doi: 10.1371/journal.pone.0166473 (PMC5147822; doi:10.1371/journal.pone.0166473)
Supplement: S1 Table — (XLSX) [file pone.0166473.s001.xlsx]

## Sheet: Table S1
	S1 Table. Summary of the TR7 transcriptome.
	Description	Number
	Before quality filter
	Raw reads (millions)	247
	Bases (Gb)	22
	After quality filter
	Clean reads (million)	192
	After de novo assembly
	Reference transcripts total	168.767
	Min length (bp)	100
	Max length (bp)	15.094
	N50	1626
	Ns	16354
