# Supplementary material for: Sugarcane transcriptome analysis in response to infection caused by Acidovorax avenae subsp. avenae
Source: PLoS One. 2016 Dec 9;11(12):e0166473. doi: 10.1371/journal.pone.0166473 (PMC5147822; doi:10.1371/journal.pone.0166473)
Supplement: S3 Table — In orange a transcript that was classified the long intergenic noncoding RNA (lincRNA). (XLSX) [file pone.0166473.s003.xlsx]

## Sheet: Table S3
	S3 Table. Transcripts that could not be annotated. In orange a transcript that was classified the long intergenic noncoding RNA (lincRNA).
	ID Reference Transcriptome	Orthologous	Log2 Fold Change		Protein domain annotation	Sequence
			Replicate 1	Replicate 2
	Locus_87_Transcript_1_1	null	-3.73758	-1.92965	Unavailable	GGGGCGGTGGTGCTCCTGGTGGAAGGGGATATGGTGGCCGTGGAAGGGGGAGAATGGGTGGCCGCGGGCGAGGGAACTGAGTGCAAGCGGACTTCTGGTGTTTCCTTCAATGCATGCCTTATCAATACCAGGGGAAAATATAAGTTATCTGAGCATTTTATGTTGGAAGCAGTTCAGTTACGTGTGAGGTCTGTTATTTTTTCCCTGGGCGCGAGGTTTGGTTGTGAGCATAATGCATTTGCAA
	Locus_10066_Transcript_3_3	null	15.5191	3.45118	Unavailable
	Locus_1041_Transcript_5_7	null	2.70464	2.33088	Unavailable
	Locus_10822_Transcript_3_5	null	-1.78488	-0.95941	Unavailable
	Locus_10901_Transcript_4_4	null	4.90628	3.29917	Unavailable
	Locus_11085_Transcript_1_1	null	2.41443	3.45118	Unavailable
	Locus_12068_Transcript_1_1	null	14.7096	14.2585	Unavailable
	Locus_12534_Transcript_3_3	null	-2.38528	-2.31821	Unavailable
	Locus_13222_Transcript_1_1	null	1.90628	2.12925	Unavailable
	Locus_13875_Transcript_2_2	null	14.6012	2.05525	Unavailable
	Locus_15205_Transcript_1_3	null	-2.19094	-1.0663	Unavailable
	Locus_1655_Transcript_1_2	null	4.28479	1.48288	Unavailable
	Locus_1691_Transcript_1_5	null	2.68389	2.68724	Unavailable
	Locus_1691_Transcript_2_5	null	4.90628	3.27221	Unavailable
	Locus_1691_Transcript_4_5	null	2.09892	2.60729	Unavailable
	Locus_17817_Transcript_1_1	null	15.1605	3.29917	Unavailable
	Locus_1849_Transcript_5_8	null	2.80674	2.03614	Unavailable
	Locus_19234_Transcript_1_2	null	4.16931	2.81375	Unavailable
	Locus_19234_Transcript_2_2	null	3.36196	2.91584	Unavailable
	Locus_2_Transcript_2_7	null	0.9543	1.79364	Unavailable
	Locus_2_Transcript_3_7	null	0.831443	1.8173	Unavailable
	Locus_2_Transcript_6_7	null	0.918769	2.00757	Unavailable
	Locus_2_Transcript_7_7	null	0.718206	1.90947	Unavailable
	Locus_20017_Transcript_3_6	null	2.43235	2.45118	Unavailable
	Locus_2105_Transcript_1_1	null	1.62183	1.82969	Unavailable
	Locus_22121_Transcript_1_4	null	2.13184	2.98169	Unavailable
	Locus_22121_Transcript_4_4	null	2.42085	2.21671	Unavailable
	Locus_25297_Transcript_2_2	null	4.16931	15.4262	Unavailable
	Locus_2969_Transcript_1_2	null	2.41443	2.24472	Unavailable
	Locus_2969_Transcript_2_2	null	3.99939	2.9366	Unavailable
	Locus_3179_Transcript_3_9	null	1.97137	1.03905	Unavailable
	Locus_34930_Transcript_1_1	null	15.6378	2.19964	Unavailable
	Locus_37656_Transcript_1_1	null	3.39171	1.40227	Unavailable
	Locus_39_Transcript_1_4	null	2.90628	1.71421	Unavailable
	Locus_39_Transcript_2_4	null	2.58435	1.9366	Unavailable
	Locus_39_Transcript_3_4	null	0.794274	1.16772	Unavailable
	Locus_42191_Transcript_1_1	null	1.03415	1.9366	Unavailable
	Locus_4506_Transcript_1_1	null	1.58435	1.45118	Unavailable
	Locus_45535_Transcript_1_2	null	1.52022	3.29917	Unavailable
	Locus_479_Transcript_18_27	null	0.810626	0.866213	Unavailable
	Locus_5_Transcript_150_3585	null	-1.07522	-0.488607	Unavailable
	Locus_5_Transcript_151_3585	null	-1.06389	-0.332501	Unavailable
	Locus_5_Transcript_178_3585	null	0.494287	0.963237	Unavailable
	Locus_5_Transcript_192_3585	null	4.90628	16.7823	Unavailable
	Locus_5_Transcript_2145_3585	null	1.10791	1.50776	Unavailable
	Locus_5_Transcript_26_3585	null	0.631321	1.94741	Unavailable
	Locus_5_Transcript_3283_3585	null	2.94692	3.58868	Unavailable
	Locus_5_Transcript_3416_3585	null	1.67455	1.71421	Unavailable
	Locus_5_Transcript_343_3585	null	-2.00061	-1.32006	Unavailable
	Locus_5_Transcript_386_3585	null	-1.99244	-0.781377	Unavailable
	Locus_5_Transcript_470_3585	null	-2.37733	-0.611413	Unavailable
	Locus_5_Transcript_52_3585	null	1.83338	2.14122	Unavailable
	Locus_5_Transcript_66_3585	null	-1.18662	-0.465249	Unavailable
	Locus_5413_Transcript_2_3	null	1.7908	1.19964	Unavailable
	Locus_5413_Transcript_3_3	null	1.2795	2.16167	Unavailable
	Locus_545_Transcript_5_6	null	1.08185	1.19964	Unavailable
	Locus_5530_Transcript_4_4	null	-1.55179	-0.95048	Unavailable
	Locus_59998_Transcript_1_1	null	1.72874	3.45118	Unavailable
	Locus_621_Transcript_1_1	null	1.67746	0.977244	Unavailable
	Locus_62221_Transcript_3_3	null	1.52777	3.24472	Unavailable
	Locus_64206_Transcript_1_1	null	17.596	16.5599	Unavailable
	Locus_6422_Transcript_2_2	null	3.90628	3.45118	Unavailable
	Locus_7099_Transcript_3_3	null	1.43235	2.54428	Unavailable
	Locus_715_Transcript_4_10	null	1.03415	1.19964	Unavailable
	Locus_715_Transcript_5_10	null	1.67746	1.28971	Unavailable
	Locus_715_Transcript_6_10	null	1.07416	1.19338	Unavailable
	Locus_7534_Transcript_4_4	null	2.99939	3.45118	Unavailable
	Locus_770_Transcript_4_10	null	-2.30317	-1.66217	Unavailable
	Locus_770_Transcript_7_10	null	-1.50311	-1.33018	Unavailable
	Locus_770_Transcript_8_10	null	-1.61893	-1.00826	Unavailable
	Locus_7954_Transcript_2_2	null	0.74941	2.77834	Unavailable
	Locus_891_Transcript_2_4	null	0.566203	0.848619	Unavailable
	Locus_891_Transcript_3_4	null	0.611658	1.00967	Unavailable
	Locus_891_Transcript_4_4	null	0.794069	0.764251	Unavailable
	Locus_919_Transcript_14_17	null	0.950478	0.803477	Unavailable
