# Supplementary material for: Sugarcane transcriptome analysis in response to infection caused by Acidovorax avenae subsp. avenae
Source: PLoS One. 2016 Dec 9;11(12):e0166473. doi: 10.1371/journal.pone.0166473 (PMC5147822; doi:10.1371/journal.pone.0166473)
Supplement: S4 Table — (XLSX) [file pone.0166473.s004.xlsx]

## Sheet: Table S4
	S4 Table. List of the 44 enriched GO functional terms in sugarcane in response to Aaa obtained from the TRAPID web tool.
	GO type	GO term	Enrichment	p-value	Subset ratio	Description
	Upregulation of GO categories
	Molecular function	GO:0005506	0.44	9.97E-5	12.01%	iron ion binding
	Molecular function	GO:0016491	0.34	7.32E-5	21.71%	oxidoreductase activity
	Molecular function	GO:0020037	0.47	0.01	7.39%	heme binding
	Molecular function	GO:0046906	0.47	0.01	7.39%	tetrapyrrole binding
	Biological process	GO:0055114	0.33	2.88E-4	20.79%	oxidation reduction
	Cellular component	GO:0016023	0.35	6.73E-5	18.71%	cytoplasmic membrane-bounded vesicle
	Cellular component	GO:0031410	0.35	6.73E-5	18.71%	cytoplasmic vesicle
	Cellular component	GO:0031982	0.35	6.73E-5	18.71%	vesicle
	Cellular component	GO:0031988	0.35	6.73E-5	18.71%	membrane-bounded vesicle
	Downregulation of GO categories
	Molecular function	GO:0000166	0.73	0.0023	27.11%	nucleotide binding
	Molecular function	GO:0003676	0.92	0.0014	19.88%	nucleic acid binding
	Molecular function	GO:0005524	0.87	0.0013	21.69%	ATP binding
	Molecular function	GO:0016462	1.10	0.0044	13.25%	pyrophosphatase activity
	Molecular function	GO:0016817	1.10	0.0044	13.25%	hydrolase activity, acting on acid anhydrides
	Molecular function	GO:0016818	1.10	0.0044	13.25%	hydrolase activity, acting on acid anhydrides, in phosphorus-containing anhydrides
	Molecular function	GO:0017076	0.78	0.0020	24.70%	purine nucleotide binding
	Molecular function	GO:0017111	1.27	2.95E-4	13.25%	nucleoside-triphosphatase activity
	Molecular function	GO:0032553	0.93	1.01E-4	24.10%	ribonucleotide binding
	Molecular function	GO:0032555	0.93	1.01E-4	24.10%	purine ribonucleotide binding
	Molecular function	GO:0032559	0.87	0.0013	21.69%	adenyl ribonucleotide binding
	Biological process	GO:0000271	1.85	1.71E-8	10.84%	polysaccharide biosynthetic process
	Biological process	GO:0005976	1.56	3.85E-5	10.84%	polysaccharide metabolic process
	Biological process	GO:0005982	1.85	0.0030	5.42%	starch metabolic process
	Biological process	GO:0006073	1.77	2.42E-7	10.84%	cellular glucan metabolic process
	Biological process	GO:0009250	1.85	1.71E-8	10.84%	glucan biosynthetic process
	Biological process	GO:0016051	1.50	1.32E-4	10.84%	carbohydrate biosynthetic process
	Biological process	GO:0018130	1.71	0.01	6.02%	heterocycle biosynthetic process
	Biological process	GO:0019252	1.85	0.0030	5.42%	starch biosynthetic process
	Biological process	GO:0033692	1.85	1.71E-8	10.84%	cellular polysaccharide biosynthetic process
	Biological process	GO:0034637	1.63	9.41E-6	10.84%	cellular carbohydrate biosynthetic process
	Biological process	GO:0044042	1.77	2.42E-7	10.84%	glucan metabolic process
	Biological process	GO:0044249	0.68	9.08E-4	33.73%	cellular biosynthetic process
	Biological process	GO:0044264	1.77	2.42E-7	10.84%	cellular polysaccharide metabolic process
	Cellular component	GO:0005622	0.34	8.36E-4	66.87%	intracellular
	Cellular component	GO:0005623	0.27	0.0017	74.70%	cell
	Cellular component	GO:0005634	1.46	3.18E-4	9.64%	nucleus
	Cellular component	GO:0009536	1.39	1.63E-24	45.78%	plastid
	Cellular component	GO:0043226	0.48	2.17E-6	63.25%	organelle
	Cellular component	GO:0043227	0.59	1.10E-8	62.05%	membrane-bounded organelle
	Cellular component	GO:0043229	0.48	2.17E-6	63.25%	intracellular organelle
	Cellular component	GO:0043231	0.59	1.10E-8	62.05%	intracellular membrane-bounded organelle
	Cellular component	GO:0044424	0.38	8.68E-5	66.87%	intracellular part
	Cellular component	GO:0044444	0.41	8.30E-4	56.02%	cytoplasmic part
	Cellular component	GO:0044464	0.27	0.0017	74.70%	cell part
