# Supplementary material for: Sugarcane transcriptome analysis in response to infection caused by Acidovorax avenae subsp. avenae
Source: PLoS One. 2016 Dec 9;11(12):e0166473. doi: 10.1371/journal.pone.0166473 (PMC5147822; doi:10.1371/journal.pone.0166473)
Supplement: S5 Table — (XLSX) [file pone.0166473.s005.xlsx]

## Sheet: Table S5
	S5 Table. List of KEGG metabolic pathways significantly enriched to upregulated and downregulated DEGs in sugarcane plantlets infected by Acidovorax.
	Term	Database	ID	Input number	Background number	%	P-Value	Corrected P-Value	Input
	Metabolic pathways were significantly enriched to upregulated DEGs
	Phenylalanine metabolism	KEGG PATHWAY	sbi00360	14	184	7.6	0.0024255	0.0666163	SB09G004660,SB02G010910,SB06G022740,SB04G026520,SB09G004650,SB01G041760,SB06G033840,SB04G008620,SB03G037040,SB04G026510,SB04G026530,SB06G020020,SB06G033870,SB02G042860
	Tryptophan metabolism	KEGG PATHWAY	sbi00380	5	28	17.8	0.00273255	0.0666163	SB03G032980,SB10G030840,SB04G026940,SB04G026930,SB04G001130
	Ribosome	KEGG PATHWAY	sbi03010	21	342	6.1	0.00285498	0.0666163	SB01G003630,SB09G016170,SB02G040080,SB02G039090,SB07G002560,SB02G004720,SB02G009810,SB05G007540,SB02G006200,SB06G016800,SB10G006620,SB07G026620,SB02G035760,SB05G001680,SB01G003780,SB02G032360,SB03G006610,SB09G023950,SB04G008500,SB09G028590,SB01G005020
	Carbon fixation in photosynthetic organisms	KEGG PATHWAY	sbi00710	6	54	11.1	0.00869379	0.152141	SB09G024340,SB01G019280,SB10G029860,SB03G043140,SB02G039340,SB04G019020
	Glyoxylate and dicarboxylate metabolism	KEGG PATHWAY	sbi00630	5	42	11.9	0.0125917	0.176284	SB01G019280,SB06G028990,SB06G020720,SB10G030840,SB04G001130
	Glycolysis/Gluconeogenesis	KEGG PATHWAY	sbi00010	8	109	7.3	0.023646	0.27587	SB09G024340,SB03G003140,SB10G029860,SB06G018810,SB03G005240,SB06G032940,SB03G043140,SB04G019020
	Phenylpropanoid biosynthesis	KEGG PATHWAY	sbi00940	13	240	5.4	0.0399175	0.399175	SB09G004660,SB06G033870,SB06G022740,SB04G026520,SB09G004650,SB01G041760,SB06G033840,SB04G008620,SB03G026570,SB04G026510,SB04G026530,SB02G010910,SB02G042860
	Biosynthesis of secondary metabolites	KEGG PATHWAY	sbi01110	41	1015	4	0.0467456	0.409024	SB03G013170,SB06G028990,SB03G003140,SB04G001130,SB04G026530,SB02G011210,SB04G026510,SB01G047120,SB02G010910,SB01G041760,SB02G004650,SB02G032250,SB05G000440,SB09G004650,SB06G033840,SB10G030840,SB06G032940,SB05G016740,SB01G019280,SB06G022740,SB06G018810,SB04G026520,SB03G005240,SB03G030100,SB02G042860,SB01G006320,SB09G024340,SB03G023131,SB09G004660,SB06G033870,SB10G029860,SB04G035220,SB04G019020,SB0…
	Metabolic pathways were significantly enriched to downregulated DEGs
	Carbon fixation in photosynthetic organisms	KEGG PATHWAY	sbi00710	4	54	7.4	0.00259633	0.0807208	SB07G023920,SB09G019930,SB01G031660,SB02G031030
	Pyruvate metabolism	KEGG PATHWAY	sbi00620	4	65	6.1	0.00486819	0.0807208	SB07G023920,SB04G033420,SB09G019930,SB01G031660
	beta-Alanine metabolism	KEGG PATHWAY	sbi00410	3	33	9.1	0.00538139	0.0807208	SB04G033420,SB01G044230,SB06G018050
	Carbon metabolism	KEGG PATHWAY	sbi01200	6	184	3.3	0.0116065	0.130573	SB02G031030,SB03G037860,SB07G023920,SB01G031660,SB09G019930,SB05G016740
	Glutathione metabolism	KEGG PATHWAY	sbi00480	4	120	3.3	0.0349994	0.314995	SB01G038900,SB01G038910,SB09G002470,SB05G016740
	##Databases: KEGG PATHWAY
	##Statistical test method: hypergeometric test / Fisher's exact test
	##FDR correction method: Benjamini and Hochberg
	##sbi	Sorghum bicolor (sorghum)
	##Method: BLAST	Options: evalue <= 1e-08
